# Supplementary material for: Genomic epidemiology of strains currently and formerly classified as Enterobacter spp. recovered from equine necropsy samples
Source: PLoS One. 2025 Nov 13;20(11):e0333701. doi: 10.1371/journal.pone.0333701 (PMC12614608; doi:10.1371/journal.pone.0333701)
Supplement: S1 Table — (XLSX) [file pone.0333701.s001.xlsx]

## Sheet: S1 Table
S1 Table: Characteristics of isolates from necropsied equids
Isolates	Year	Context	Race	Sexe	Age range	Age	French region	Samples types	Samples types from which the strain was isolated	Cause of death	Identified microorganism in sample by phenotypic approaches a (growth: rare, moderate (+), abundant (++), very abundant (+++))
Enterobacter hormaechei B1	2006	Necropsy	French Trotter	Female	Foal	3 weeks	Normandy	L, Lv, K, synovial membrane swab of hocks and right hind fetlock, swab of the distal epiphysial cartilage of the left metarsal, swab of the synovial membrane of the left anterior fetlock	L	Enterobacter cloacae septicemia including polyarthritis	L, Lv, K,synovial membrane swab of hocks and right hind fetlock, swab of the distal epiphysial cartilage of the left metarsal (rare Enterobacter cloacae); swab of the synovial membrane of the left anterior fetlock (Enterobacter cloacae (+++) and rares Enterococci)
Enterobacter hormaechei B2	2012	Necropsy	French Trotter	Male	Yearling	17 months	Normandy	L, bronchial swab	L	Euthanized (enteritis and typhlocolitis)	L (Enterobacter cloacae (+++), Klebsiella pneumoniae (++) and Enterococci (+)); bronchial swab (Enterobacter cloacae (+), Klebsiella pneumoniae (+), Enterococci (+) and Aspergillus fumigatus (+++))
Enterobacter hormaechei B3	2013	Necropsy	Thoroughbred	Female	Adult	Unknown	Normandy	All	All	Result not interpretable	All (Enterobacter cloacae(++), Staphylococcus aureus(++) and rare Pasteurella pneumotropica)
Enterobacter hormaechei B4	2017	Necropsy	Thoroughbred	Male	Foal	2 months	Normandy	L, costal abscess swab, small intestine content	L	Interstitial pneumonia	L (Enterobacter cloacae (+++), Enterococci (+) and rare Staphylococcus xylosus); costal abscess swab (Enterobacter cloacae (++) and rares Enterococci); small intestine content (Enterobacter cloacae (+), Streptococcus faecalis (++) and E. coli (++))
Enterobacter hormaechei B5	2011	Necropsy	French Trotter	Male	Foal	2 months and 2 weeks	Normandy	L, left lateral lobe, right caudal lobe, mesocolon	L	Mixed form of Rhodococcus equi infection (pulmonary and digestive)	L (Enterobacter cloacae (++) and rare Rhodococcus equi) left lateral lobe swab (Enterobacter cloacae (+) and Rhodococcus equi (+++); right caudal lobe swab (Enterobacter cloacae (+) and Rhodococcus equi (++)); mesocolon swab (rare Enterobacter cloacae and Rhodococcus equi (+++))
Enterobacter ludwigii A1	2000	Necropsy	Thoroughbred	Male	Fœtus	10 months gestation	Pays de la Loire	All, L, Lv, K	All	Abortion due to rhinopneumonia	All (Enterobacter cloacae (++), Streptococcus zooepidemicus (++), Staphylococcus xylosus (+), Bacillus spp du groupe I (+), rare Enterococci) ; L, Lv et K (Enterobacter cloacae (+), Streptococcus zooepidemicus (+) rare Enterococci)
Enterobacter ludwigii A10	2020	Necropsy	Thoroughbred	Female	Fœtus	8 months and 1 week gestation	Normandy	All	All	Abortion of infectious origin (infectious agent not determined)é)	All (Enterobacter cloacae (+++), E. coli (+), Enterococci (+), Staphylococcus xylosus (+), Bacillus spp du groupe I (+) et Candida albicans (++)); L, Lv et K (rares Enterococci)
Enterobacter ludwigii A11	1997	Necropsy	French Trotter	Female	Foal	12 hours	Normandy	All, L, Lv, K	All	Anoxic state	All (Enterobacter cloacae (+), Staphylococcus xylosus (+), E. coli (+), Bacillus spp du groupe I (+), Enterococci (+) and rare Streptococcus zooepidemicus); L et K (Enterobacter cloacae (++), Streptococcus zooepidemicus (+) and rare E. coli); Lv (rare Enterobacter cloacae and Enterococci)
Enterobacter ludwigii A12	2015	Necropsy	Thoroughbred	Female	Fœtus	6 months and 3 weeks gestation	Normandy	All	All	Umbilical cord torsion abortion	All (Enterobacter cloacae (++), Enterococci (+), Mucor spp (+) and rare E. coli); L, Lv and K (rare Enterococci)
Enterobacter ludwigii A13	1999	Necropsy	Thoroughbred	Male	Foal	Stillborn	Normandy	All, L, Lv, K	All	Death from anoxia due to premature separation of the placenta	All (Enterobacter amnigenus (++), Enterococci (+), Staphylococcus xylosus (+) and rare E. coli); L, F et K (Enterobacter amnigenus (+) and rare Staphylococcus xylosus)
Enterobacter ludwigii A2	2016	Necropsy	Thoroughbred	Unknown	Fœtus	5 months and 2 weeks gestation	Normandy	All, L, Lv, K	All	Umbilical cord torsion abortion	All (Enterobacter cloacae (+++), Mucor spp (++), E.coli (+), entérocoques (+) and Staphylococcus xylosus (+)); L, Lv et R (Enterobacter cloacae (++), rare E.coli, rare Enterococci and rare Staphylococcus xylosus)
Enterobacter ludwigii A3	2000	Aerobic culture analysis of genital sample	Unknown	Female	Adult	Unknown	Unknown	Uterine swab	Uterine swab	Unknown	Enterobacter cloacae (+), rare Enterococci, rare Listeria grayi et rare Staphylococcus xylosus
Enterobacter ludwigii A4	2014	Necropsy	Thoroughbred	Male	Foal	Stillborn	Normandy	L	L	Non-pathognomonic lesion pattern	L (Enterobacter cloacae (+++), Enterococci (+) and E.coli (+)); Lv et K (rare Enterococci)
Enterobacter ludwigii A5	2015	Necropsy	Thoroughbred	Male	Fœtus	4 months and 2 weeks gestation	Normandy	All, L, Lv, K	All	Umbilical cord torsion abortion	All (Enterobacter cloacae (+++), rare E.coli, rare Staphylococcus xylosus and rare Enterococci); L, Lv et K (Enterobacter cloace (+++), Enterobacter amnigenus (++), rare Enterococci and rare Staphylococcus xylosus)
Enterobacter ludwigii A6	2016	Necropsy	French Trotter	Male	Fœtus	8 months and 2 weeks gestation	Normandy	All, L, Lv, K	All	Suspected Enterobacter cloacae abortion	All (Enterobacter cloacae (+++), E. coli (+), entérocoques (+) and Staphylococcus xylosus(+)); L, Lv et K (Enterobacter cloacae (++), rare E.coli and rare Enterococci)
Enterobacter ludwigii A7	2016	Necropsy	French Trotter	Female	Fœtus	9 months and 2 weeks gestation	Normandy	All, L, Lv, K	All	Abortion due to rhinopneumonia	All (Enterobacter cloacae (+++), Pantoea spp(+++), E. coli (+), Enterococci (+), Staphylococcus xylosus(+) and Bacillus spp from groupe I (+)); L, Lv et R (Enterobacter cloacae (++), Pantoea spp (++), rare E. coli and rare Enterococci)
Enterobacter ludwigii A8	2016	Necropsy	Thoroughbred	Female	Foal	Stillborn	Normandy	All, L, Lv, K	All	Enterobacter cloacae and/or Proteus vulgaris stillborn	All (Enterobacter cloacae (+++), Proteus vulgaris (++), E. coli (+) and Enterococci (+); L, Lv et K (Enterobacter cloacae(+), Proteus vulgaris (+), rare E. coli and rare Enterococci)
Enterobacter ludwigii A9	2016	Necropsy	Thoroughbred	Female	Fœtus	9 months and 3 weeks gestation	Normandy	All, L, Lv, K	All	Enterobacter cloacae and/or Pantœa spp bacterial placentitis	All (Enterobacter cloacae (+++), Pantoea spp (+++), E. coli (+), entérocoques (+) et Staphylococcus xylosus(+)); L, Lv et K (Enterobacter cloacae (+), Pantoea spp (+), rare E. coli and rares Enterococci)
Huaxiibacter chinensis F1	2015	Necropsy	Thoroughbred	Female	Adult (fetal annexes)	7 years	Normandy	All	All	Non-pathognomonic lesion pattern	All (Enterobacter amnigenus (++), Streptococcus equisimilis (++), E.coli (+), Enterococci (+), Staphylococcus xylosus (+), Pantoea spp (+) and Mucor spp (+))
Huaxiibacter chinensis F2	2018	Necropsy	French Trotter	Female	Adult (fetal annexes)	13 years	Normandy	All	All	Placentitis caused by Enterobacter amnigenus and/or Staphylococcus aureus	All (Enterobacter amnigenus (++), Staphylococcus xylosus (++), E. coli (+), Enterococci (+), Aspergillus fumigatus (+) and Mucor spp (+))
Leilliottia nimipressuralis C6	2020	Necropsy	Thoroughbred	Female	Fœtus	8 months et 3 weeks gestation	Normandy	All, L, Lv, K	All	Suspected Enterobacter amnigenus abortion	All (Enterobacter amnigenus (+++), rare Enterococci, rare E. coli, rare Staphylococcus xylosus and Aspergillus fumigatus (++)); P, F and K (Enterobacter amnigenus (+++) in pure culture)
Lelliottia amnigena D1	2016	Necropsy	Thoroughbred	Male	Fœtus	9 months and 1 week gestation	Normandy	All,	All	Suspected Enterobacter cloacae abortion	All (Enterobacter cloacae (+++), E. coli (+), Enterococci (+) and Staphylococcus xylosus(+)); L, Lv and K (Enterobacter cloacae (++), Enterococci (+) et rare E. coli )
Lelliottia amnigena D2	2017	Necropsy	French Trotter	Male	Foal	Stillborn	Normandy	All, L, Lv, K	All	Enterobacter cloacae and/or Streptococcus zooepidemicus stillborn	All (Enterobacter cloacae (++), Streptococcus zooepidemicus (++), E. coli (+), Enterococci (+), Staphylococcus xylosus (+) and Bacillus spp from group I (+)); L, Lv and K (Streptococcus zooepidemicus (+), rare Enterobacter cloacae and rares Enterococci)
Lelliottia amnigena D3	2003	Necropsy	Thoroughbred	Male	Fœtus	4 months gestation	Normandy	All, L, K	All	Suspected Enterobacter amnigenus abortion	All (Enterobacter amnigenus (++), Enterococci (+) et Bacillus spp from group I (+)); L et K (Enterobacter amnigenus (++) and rare Enterococci)
Lelliottia amnigena D4	2015	Necropsy	Thoroughbred	Male	Fœtus	6 months and 3 weeks gestation	Normandy	All, L, Lv, K	All	Suspected Enterobacter amnigenus abortion	All (Enterobacter amnigenus (+++), E. coli (+), Enterococci (+) and rare Staphylococcus xylosus); L, Lv et K (Enterobacter amnigenus (++) and rares Enterococci)
Lelliottia amnigena D5	1997	Necropsy	Thoroughbred	Female	Fœtus	8 months gestation	Normandy	L, Lv, K	L	Suspected Enterobacter cloacae abortion	L, F et K (Enterobacter cloacae (++), rare E. coli et Staphylococcus xylosus)
Lelliottia amnigena D6	2004	Necropsy	Thoroughbred	Male	Fœtus	7 months and 2 weeks gestation	Normandy	All	All	Non-pathognomonic lesion pattern	All (Enterobacter amnigenus (+), Aeromonas hydrophila (+), Staphylococcus xylosus (+), E. coli (+) and Enterococci (+)); P, Lv et K (rare Aeromonas hydrophila and rare Enterococci)
Lelliottia nimipressuralis C1	2006	Necropsy	French Trotter	Male	Fœtus	7 months et 3 weeks gestation	Normandy	All, L, Lv, K	All	Suspected Enterobacter cloacae abortion	All (Enterobacter cloacae (+++), Enterococci (+) et Bacillus spp du group I (+)); L, Lv, K (Enterobacter cloacae (+++) and rare Enterococci)
Lelliottia nimipressuralis C2	2000	Necropsy	Thoroughbred	Female	Fœtus	7 months	Normandy	All, L, Lv, K	All	Suspected Enterobacter amnigenus abortion	All (Enterobacter amnigenus (+++), Staphylococcus xylosus (+) and Enterococci (+)); L, Lv et K (Enterobacter amnigenus (++) and rares Enterococci)
Lelliottia nimipressuralis C3	2013	Necropsy	Thoroughbred	Female	Fœtus	8 months gestation	Normandy	All, L, Lv, K	All	Suspected Enterobacter amnigenus abortion	All (Enterobacter amnigenus (+++), Enterococci (+), Staphylococcus xylosus(+) and Mucor spp(+)); L, Lv and K (Enterobacter amnigenus (+++), rare Enterococci and rare Staphylococcus xylosus)
Lelliottia nimipressuralis C4	2017	Necropsy	French Trotter	Female	Fœtus	9 months and 2 weeks gestation	Normandy	All, L, Lv, K	All	Abortion of infectious origin (infectious agent not determined)	All ( Enterobacter amnigenus(+++), Staphylococcus sciuri (+++), E. coli (+), Enterococci (+), Candida albicans (++) and Aspergillus fumigatus (++)); L, Lv et K (Enterobacter amnigenus (++), Staphylococcus sciuri (++), rare E. coli and rare Enterococci)
Lelliottia nimipressuralis C5	2019	Necropsy	Thoroughbred	Female	Fœtus	4 months and 1 week gestation	Normandy	All, L, Lv, K	All	Suspected Enterobacter amnigenus abortion	All (Enterobacter amnigenus (+++) and Enterococci (+)); L, Lv et K (Enterobacter amnigenus (+++) and rare Enterococci)
Rahnella aceris E1	2017	Necropsy	Thoroughbred	Male	Fœtus	7 months and 1 week gestation	Normandy	All, L, Lv, K	All	Umbilical cord torsion abortion	All (Enterobacter cloacae (+++), E. coli (+) and Enterococci (+); L, Lv and K (Enterobacter cloacae (+) and rare Enterococci)
Rahnella aceris E2	2019	Necropsy	Thoroughbred	Female	Fœtus	8 months and 2 weeks gestation	Normandy	All, L, Lv, K	All	Enterobacter cloacae and/or Pasteurella multocida abortion	All (Enterobacter cloacae (+++), Pasteurella multocida (++), Enterococci (+), Staphylococcus xylosus (+) and rare E. coli); L, Lv and K (Enterobacter cloacae (++), Pasteurella multocida (+) and rare Enterococci)
a Origin of samples: All, allantochorion; K, Kidney; L, lung; lv; liver.
