# Supplementary material for: Genomic epidemiology of strains currently and formerly classified as Enterobacter spp. recovered from equine necropsy samples
Source: PLoS One. 2025 Nov 13;20(11):e0333701. doi: 10.1371/journal.pone.0333701 (PMC12614608; doi:10.1371/journal.pone.0333701)
Supplement: S2 Table — (XLSX) [file pone.0333701.s002.xlsx]

## Sheet: S2 Table
S2 Table: Antibiotics tested for susceptibility testing on Mueller-Hinton agar medium
Antibiotic class	Family	Antibiotic
Beta-lactams	Penicillins	Amoxicillin-clavulanate
		Piperacillin-tazobactam
		Ticarcillin
		Ticarcillin-clavulanate
	Cephasporins	Cephalexin
		Cefoxitin
		Cefixime
		Ceftriaxone
		Ceftazidime
		Cefepime
		Ceftaroline
		Ceftolozane-tazobactam
	Monobactams	Aztreonam
	Carbapenems	Ertapenem
		Imipenem
		Meropenem
	Others	Temocillin
Aminoglycosides		Amikacin
		Gentamycin
Quinolones		Nalidixic acid
		Ciprofloxacin
		Levofloxacin
Macrolides		Clarithromycin
Sulfnamides/Folate synthesis inhibitors		Trimethoprim-sumfamethoxazole
		Trimetoprim
Cyclines		Tigecycline
Phenicols		Chloramphenicol
Streptogramins		Quinupristin
Others		Fosfomycin
		Nitrofuran
