# Supplementary material for: Genomic epidemiology of strains currently and formerly classified as Enterobacter spp. recovered from equine necropsy samples
Source: PLoS One. 2025 Nov 13;20(11):e0333701. doi: 10.1371/journal.pone.0333701 (PMC12614608; doi:10.1371/journal.pone.0333701)
Supplement: S3 Table — (XLSX) [file pone.0333701.s003.xlsx]

## Sheet: S3 Table
S3 Table: Enterobacteriaceae reference genomes used in the phylogenetic study of the equine collection
Genus	Name	Assembly	GenBank	RefSeq
Enterobacter	E. asburiae	ASM703580v1	GCA_007035805.1	GCF_007035805.1
Enterobacter	E. cancerogenus	ASM1966574v1	GCA_019665745.1	GCF_019665745.1
Enterobacter	E. chengduensis	ASM198482v2	GCA_001984825.2	GCF_001984825.2
Enterobacter	E. cloacae	AI2999v1_cpp	GCA_905331265.2	GCF_905331265.2
Enterobacter	E. hormachei	ASM1904824v1	GCA_019048245.1	GCF_019048245.1
Enterobacter	E. kobei	ASM2302312v1	GCA_023023125.1	GCF_023023125.1
Enterobacter	E. ludwigii	ASM175072v1	GCA_001750725.1	GCF_001750725.1
Enterobacter	E. pasteurii	ASM1493072v1	GCA_014930725.1	GCF_014930725.1
Enterobacter	E. roggenkampii	ASM172980v1	GCA_001729805.1	GCF_001729805.1
Enterobacter	E. sichuanensis	ASM903624v1	GCA_009036245.1	GCF_009036245.1
Escherichia	E. coli K-12	ASM584v2	GCA_000005845.2	GCF_000005845.2
Huaxiibacter	H. chinensis	ASM2217198v1	GCA_022171985.1	GCF_022171985.1
Klebsiella	K. pneumoniae HS11286	ASM24018v2	GCA_000240185.2	GCF_000240185.1
Lelliottia	L. amnigena	ASM1904746v1	GCA_019047465.1	GCF_019047465.1
Rahnella	R. aceris	ASM2263747v1	GCA_022637475.1	GCF_022637475.1
Serratia	S. marcesens	ASM3029173v1	GCA_030291735.1	GCF_030291735.1
