# Supplementary material for: Genomic epidemiology of strains currently and formerly classified as Enterobacter spp. recovered from equine necropsy samples
Source: PLoS One. 2025 Nov 13;20(11):e0333701. doi: 10.1371/journal.pone.0333701 (PMC12614608; doi:10.1371/journal.pone.0333701)
Supplement: S4 Table — ND = Not determined. (XLSX) [file pone.0333701.s004.xlsx]

## Sheet: S4 Table
S4 Table: Identification of isolates using either the MALDI-TOF method or WGS/rMLST. ND = Not determined.
Strain	MALDI-TOF	WGS/rMLST
E. hormaechei B1	Enterobacter cloacae	Enterobacter hormaechei
E. hormaechei B2	ND	Enterobacter hormaechei
E. hormaechei B3	Enterobacter hormaechei	Enterobacter hormaechei
E. hormaechei B4	Enterobacter cloacae	Enterobacter hormaechei
E. hormaechei B5	Enterobacter cloacae	Enterobacter hormaechei
E. ludwigii A1	Enterobacter cancerogenus	Enterobacter ludwigii
E. ludwigii A2	Enterobacter cloacae	Enterobacter ludwigii
E. ludwigii A3	ND	Enterobacter ludwigii
E. ludwigii A4	Enterobacter ludwigii	Enterobacter ludwigii
E. ludwigii A5	Enterobacter ludwigii	Enterobacter ludwigii
E. ludwigii A6	ND	Enterobacter ludwigii
E. ludwigii A7	ND	Enterobacter ludwigii
E. ludwigii A8	Enterobacter ludwigii	Enterobacter ludwigii
E. ludwigii A9	Enterobacter ludwigii	Enterobacter ludwigii
E. ludwigii A10	Enterobacter ludwigii	Enterobacter ludwigii
E. ludwigii A11	ND	Enterobacter ludwigii
E. ludwigii A12	Enterobacter cloacae	Enterobacter ludwigii
E. ludwigii A13	Enterobacter asburiae	Enterobacter ludwigii
H. chinensis F1	Enterobacter cancerogenus	Huaxiibacter chinensis
H. chinensis F2	Enterobacter bugandensis	Huaxiibacter chinensis
R. aceris E1	Rahnella aqualitis	Rahnella aceris
R. aceris E2	Rahnella aqualitis	Rahnella aceris
L. nimipressuralis C1	ND	Lelliottia nimipressuralis
L. nimipressuralis C2	Lelliottia amnigena	Lelliottia nimipressuralis
L. nimipressuralis C3	Lelliottia amnigena	Lelliottia nimipressuralis
L. nimipressuralis C4	Lelliottia amnigena	Lelliottia nimipressuralis
L. nimipressuralis C5	Lelliottia amnigena	Lelliottia nimipressuralis
L. nimipressuralis C6	Lelliottia nimipressuralis	Lelliottia nimipressuralis
L. amnigena D1	Lelliottia amnigena	Lelliottia amnigena
L. amnigena D2	Lelliottia amnigena	Lelliottia amnigena
L. amnigena D3	ND	Lelliottia amnigena
L. amnigena D4	Lelliottia amnigena	Lelliottia amnigena
L. amnigena D5	ND	Lelliottia amnigena
L. amnigena D6	ND	Lelliottia amnigena
