# Supplementary material for: Genomic epidemiology of strains currently and formerly classified as Enterobacter spp. recovered from equine necropsy samples
Source: PLoS One. 2025 Nov 13;20(11):e0333701. doi: 10.1371/journal.pone.0333701 (PMC12614608; doi:10.1371/journal.pone.0333701)
Supplement: S5 Table — (XLSX) [file pone.0333701.s005.xlsx]

## Sheet: S5 Table
S5 Table: Analysis of distances between genomes using the MASH method
Strains	Reference strains	Mash distance	P-value	Number of shared sketches
E_hormachei_ref	E_hormaechei_ref	0	0	1000/1000
E_hormaechei_B1	E_hormaechei_ref	0.0501998	0	211/1000
E_hormaechei_B2	E_hormaechei_ref	0.0525139	0	199/1000
E_hormaechei_B3	E_hormaechei_ref	0.0547827	0	188/1000
E_hormaechei_B4	E_hormaechei_ref	0.0565317	0	180/1000
E_hormaechei_B5	E_hormaechei_ref	0.0563082	0	181/1000
E_ludwigii_A10	E_hormaechei_ref	0.124491	1.06446E-169	38/1000
E_ludwigii_A11	E_hormaechei_ref	0.1233	4.86297E-174	39/1000
E_ludwigii_A12	E_hormaechei_ref	0.124491	1.33964E-169	38/1000
E_ludwigii_A13	E_hormaechei_ref	0.125715	1.35861E-164	37/1000
E_ludwigii_A1	E_hormaechei_ref	0.125715	6.90678E-165	37/1000
E_ludwigii_A2	E_hormaechei_ref	0.125715	2.87144E-164	37/1000
E_ludwigii_A3	E_hormaechei_ref	0.124491	1.11993E-169	38/1000
E_ludwigii_A4	E_hormaechei_ref	0.125715	1.36447E-164	37/1000
E_ludwigii_A5	E_hormaechei_ref	0.124491	1.51989E-169	38/1000
E_ludwigii_A6	E_hormaechei_ref	0.124491	1.07834E-169	38/1000
E_ludwigii_A7	E_hormaechei_ref	0.126974	1.0712E-159	36/1000
E_ludwigii_A8	E_hormaechei_ref	0.125715	8.32247E-165	37/1000
E_ludwigii_A9	E_hormaechei_ref	0.12827	3.96007E-155	35/1000
E_ludwigii_ref	E_hormaechei_ref	0.125715	1.90004E-164	37/1000
H_chinensis_F1	E_hormaechei_ref	0.136948	4.21787E-126	29/1000
H_chinensis_F2	E_hormaechei_ref	0.154223	1.25598E-84	20/1000
H_chinensis_ref	E_hormaechei_ref	0.156619	1.26035E-79	19/1000
L_amnigena_D1	E_hormaechei_ref	0.142009	1.9534E-112	26/1000
L_amnigena_D2	E_hormaechei_ref	0.147707	1.30773E-98	23/1000
L_amnigena_D3	E_hormaechei_ref	0.145727	3.19206E-103	24/1000
L_amnigena_D4	E_hormaechei_ref	0.147707	1.12011E-98	23/1000
L_amnigena_D5	E_hormaechei_ref	0.156619	5.10318E-80	19/1000
L_amnigena_D6	E_hormaechei_ref	0.149777	5.75852E-94	22/1000
L_amnigena_ref	E_hormaechei_ref	0.149777	7.301E-94	22/1000
L_nimipressuralis_C1	E_hormaechei_ref	0.151946	3.63575E-89	21/1000
L_nimipressuralis_C2	E_hormaechei_ref	0.156619	4.56853E-80	19/1000
L_nimipressuralis_C3	E_hormaechei_ref	0.159146	1.79909E-75	18/1000
L_nimipressuralis_C4	E_hormaechei_ref	0.156619	5.5416E-80	19/1000
L_nimipressuralis_C5	E_hormaechei_ref	0.159146	2.35403E-75	18/1000
L_nimipressuralis_C6	E_hormaechei_ref	0.156619	5.30881E-80	19/1000
R_aceris_E1	E_hormaechei_ref	0.295981	0.000606316	1/1000
R_aceris_E2	E_hormaechei_ref	0.295981	0.000591733	1/1000
R_aceris_ref	E_hormaechei_ref	0.295981	0.000586483	1/1000
E_hormaechei_ref	E_ludwigii_ref	0.125715	1.90004E-164	37/1000
E_hormaechei_B1	E_ludwigii_ref	0.129604	8.43594E-150	34/1000
E_hormaechei_B2	E_ludwigii_ref	0.133864	1.50773E-135	31/1000
E_hormaechei_B3	E_ludwigii_ref	0.126974	2.60215E-160	36/1000
E_hormaechei_B4	E_ludwigii_ref	0.130979	4.99398E-145	33/1000
E_hormaechei_B5	E_ludwigii_ref	0.130979	4.37763E-145	33/1000
E_ludwigii_A10	E_ludwigii_ref	0.0124467	0	626/1000
E_ludwigii_A11	E_ludwigii_ref	0.0132087	0	610/1000
E_ludwigii_A12	E_ludwigii_ref	0.0125875	0	623/1000
E_ludwigii_A13	E_ludwigii_ref	0.0133059	0	608/1000
E_ludwigii_A1	E_ludwigii_ref	0.0118471	0	639/1000
E_ludwigii_A2	E_ludwigii_ref	0.0130157	0	614/1000
E_ludwigii_A3	E_ludwigii_ref	0.0114865	0	647/1000
E_ludwigii_A4	E_ludwigii_ref	0.0133059	0	608/1000
E_ludwigii_A5	E_ludwigii_ref	0.0136496	0	601/1000
E_ludwigii_A6	E_ludwigii_ref	0.0119383	0	637/1000
E_ludwigii_A7	E_ludwigii_ref	0.0129198	0	616/1000
E_ludwigii_A8	E_ludwigii_ref	0.012872	0	617/1000
E_ludwigii_A9	E_ludwigii_ref	0.0111321	0	655/1000
E_ludwigii_ref	E_ludwigii_ref	0	0	1000/1000
H_chinensis_F1	E_ludwigii_ref	0.133864	1.51729E-135	31/1000
H_chinensis_F2	E_ludwigii_ref	0.14383	8.45236E-108	25/1000
H_chinensis_ref	E_ludwigii_ref	0.14383	3.03658E-107	25/1000
L_amnigena_D1	E_ludwigii_ref	0.151946	4.0745E-89	21/1000
L_amnigena_D2	E_ludwigii_ref	0.149777	6.28243E-94	22/1000
L_amnigena_D3	E_ludwigii_ref	0.14383	7.24123E-108	25/1000
L_amnigena_D4	E_ludwigii_ref	0.145727	2.60619E-103	24/1000
L_amnigena_D5	E_ludwigii_ref	0.154223	1.44363E-84	20/1000
L_amnigena_D6	E_ludwigii_ref	0.145727	3.03336E-103	24/1000
L_amnigena_ref	E_ludwigii_ref	0.149777	7.8964E-94	22/1000
L_nimipressuralis_C1	E_ludwigii_ref	0.147707	2.1697E-98	23/1000
L_nimipressuralis_C2	E_ludwigii_ref	0.147707	1.74329E-98	23/1000
L_nimipressuralis_C3	E_ludwigii_ref	0.138572	6.5381E-122	28/1000
L_nimipressuralis_C4	E_ludwigii_ref	0.147707	2.20418E-98	23/1000
L_nimipressuralis_C5	E_ludwigii_ref	0.147707	2.73688E-98	23/1000
L_nimipressuralis_C6	E_ludwigii_ref	0.147707	2.09221E-98	23/1000
R_aceris_E1	E_ludwigii_ref	0.263022	0.000000185154	2/1000
R_aceris_E2	E_ludwigii_ref	0.263022	0.000000176319	2/1000
R_aceris_ref	E_ludwigii_ref	0.263022	0.000000173192	2/1000
E_hormaechei_ref	H_chinensis_ref	0.156619	1.26035E-79	19/1000
E_hormaechei_B1	H_chinensis_ref	0.14383	3.74864E-107	25/1000
E_hormaechei_B2	H_chinensis_ref	0.12214	7.43837E-179	40/1000
E_hormaechei_B3	H_chinensis_ref	0.161822	6.57109E-71	17/1000
E_hormaechei_B4	H_chinensis_ref	0.113823	4.57144E-218	48/1000
E_hormaechei_B5	H_chinensis_ref	0.11478	3.35093E-213	47/1000
E_ludwigii_A10	H_chinensis_ref	0.147707	3.39027E-98	23/1000
E_ludwigii_A11	H_chinensis_ref	0.14383	3.5993E-107	25/1000
E_ludwigii_A12	H_chinensis_ref	0.14383	1.9078E-107	25/1000
E_ludwigii_A13	H_chinensis_ref	0.142009	5.07546E-112	26/1000
E_ludwigii_A1	H_chinensis_ref	0.145727	7.10408E-103	24/1000
E_ludwigii_A2	H_chinensis_ref	0.14383	4.0223E-107	25/1000
E_ludwigii_A3	H_chinensis_ref	0.147707	3.49691E-98	23/1000
E_ludwigii_A4	H_chinensis_ref	0.142009	5.09095E-112	26/1000
E_ludwigii_A5	H_chinensis_ref	0.147707	4.21255E-98	23/1000
E_ludwigii_A6	H_chinensis_ref	0.14383	1.65227E-107	25/1000
E_ludwigii_A7	H_chinensis_ref	0.147707	5.28081E-98	23/1000
E_ludwigii_A8	H_chinensis_ref	0.145727	8.02449E-103	24/1000
E_ludwigii_A9	H_chinensis_ref	0.14383	1.73133E-107	25/1000
E_ludwigii_ref	H_chinensis_ref	0.14383	3.03658E-107	25/1000
H_chinensis_F1	H_chinensis_ref	0.0653942	0	145/1000
H_chinensis_F2	H_chinensis_ref	0.0129677	0	615/1000
H_chinensis_ref	H_chinensis_ref	0	0	1000/1000
L_amnigena_D1	H_chinensis_ref	0.149777	1.06342E-93	22/1000
L_amnigena_D2	H_chinensis_ref	0.159146	1.60083E-75	18/1000
L_amnigena_D3	H_chinensis_ref	0.159146	1.75966E-75	18/1000
L_amnigena_D4	H_chinensis_ref	0.161822	4.90297E-71	17/1000
L_amnigena_D5	H_chinensis_ref	0.159146	2.09216E-75	18/1000
L_amnigena_D6	H_chinensis_ref	0.154223	1.14196E-84	20/1000
L_amnigena_ref	H_chinensis_ref	0.164662	2.1082E-66	16/1000
L_nimipressuralis_C1	H_chinensis_ref	0.151946	4.22833E-89	21/1000
L_nimipressuralis_C2	H_chinensis_ref	0.149777	8.2776E-94	22/1000
L_nimipressuralis_C3	H_chinensis_ref	0.154223	1.51325E-84	20/1000
L_nimipressuralis_C4	H_chinensis_ref	0.154223	1.69255E-84	20/1000
L_nimipressuralis_C5	H_chinensis_ref	0.149777	1.27629E-93	22/1000
L_nimipressuralis_C6	H_chinensis_ref	0.154223	1.61726E-84	20/1000
R_aceris_E1	H_chinensis_ref	0.243761	0.0000000000379653	3/1000
R_aceris_E2	H_chinensis_ref	0.23011	5.24462E-15	4/1000
R_aceris_ref	H_chinensis_ref	0.243761	0.0000000000343322	3/1000
E_hormaechei_ref	L_amnigena_ref	0.149777	7.301E-94	22/1000
E_hormaechei_B1	L_amnigena_ref	0.151946	3.91269E-89	21/1000
E_hormaechei_B2	L_amnigena_ref	0.151946	3.46023E-89	21/1000
E_hormaechei_B3	L_amnigena_ref	0.156619	2.08811E-80	19/1000
E_hormaechei_B4	L_amnigena_ref	0.156619	5.70336E-80	19/1000
E_hormaechei_B5	L_amnigena_ref	0.156619	5.30589E-80	19/1000
E_ludwigii_A10	L_amnigena_ref	0.154223	8.26746E-85	20/1000
E_ludwigii_A11	L_amnigena_ref	0.149777	9.10097E-94	22/1000
E_ludwigii_A12	L_amnigena_ref	0.149777	5.3549E-94	22/1000
E_ludwigii_A13	L_amnigena_ref	0.149777	6.52508E-94	22/1000
E_ludwigii_A1	L_amnigena_ref	0.151946	1.9093E-89	21/1000
E_ludwigii_A2	L_amnigena_ref	0.154223	1.63568E-84	20/1000
E_ludwigii_A3	L_amnigena_ref	0.151946	2.07677E-89	21/1000
E_ludwigii_A4	L_amnigena_ref	0.149777	6.54108E-94	22/1000
E_ludwigii_A5	L_amnigena_ref	0.149777	5.74283E-94	22/1000
E_ludwigii_A6	L_amnigena_ref	0.147707	1.05834E-98	23/1000
E_ludwigii_A7	L_amnigena_ref	0.149777	7.05157E-94	22/1000
E_ludwigii_A8	L_amnigena_ref	0.151946	2.11287E-89	21/1000
E_ludwigii_A9	L_amnigena_ref	0.147707	1.10247E-98	23/1000
E_ludwigii_ref	L_amnigena_ref	0.149777	7.8964E-94	22/1000
H_chinensis_F1	L_amnigena_ref	0.156619	5.24999E-80	19/1000
H_chinensis_F2	L_amnigena_ref	0.159146	8.02621E-76	18/1000
H_chinensis_ref	L_amnigena_ref	0.164662	2.1082E-66	16/1000
L_amnigena_D1	L_amnigena_ref	0.0177716	0	525/1000
L_amnigena_D2	L_amnigena_ref	0.0166117	0	545/1000
L_amnigena_D3	L_amnigena_ref	0.0146626	0	581/1000
L_amnigena_D4	L_amnigena_ref	0.0574401	0	176/1000
L_amnigena_D5	L_amnigena_ref	0.0186813	0	510/1000
L_amnigena_D6	L_amnigena_ref	0.057671	0	175/1000
L_amnigena_ref	L_amnigena_ref	0	0	1000/1000
L_nimipressuralis_C1	L_amnigena_ref	0.138572	2.03555E-122	28/1000
L_nimipressuralis_C2	L_amnigena_ref	0.13538	4.48059E-132	30/1000
L_nimipressuralis_C3	L_amnigena_ref	0.13538	5.11464E-132	30/1000
L_nimipressuralis_C4	L_amnigena_ref	0.136948	3.58925E-127	29/1000
L_nimipressuralis_C5	L_amnigena_ref	0.136948	4.6571E-127	29/1000
L_nimipressuralis_C6	L_amnigena_ref	0.138572	1.95132E-122	28/1000
R_aceris_E1	L_amnigena_ref	0.295981	0.000577769	1/1000
R_aceris_E2	L_amnigena_ref	0.295981	0.000564511	1/1000
R_aceris_ref	L_amnigena_ref	0.295981	0.000559731	1/1000
E_hormaechei_ref	R_aceris_ref	0.295981	0.000586483	1/1000
E_hormaechei_B1	R_aceris_ref	0.263022	0.00000017626	2/1000
E_hormaechei_B2	R_aceris_ref	0.295981	0.000590168	1/1000
E_hormaechei_B3	R_aceris_ref	0.295981	0.00055974	1/1000
E_hormaechei_B4	R_aceris_ref	0.295981	0.000593127	1/1000
E_hormaechei_B5	R_aceris_ref	0.295981	0.000590655	1/1000
E_ludwigii_A10	R_aceris_ref	0.263022	0.000000164512	2/1000
E_ludwigii_A11	R_aceris_ref	0.263022	0.000000175664	2/1000
E_ludwigii_A12	R_aceris_ref	0.263022	0.000000166613	2/1000
E_ludwigii_A13	R_aceris_ref	0.263022	0.000000169928	2/1000
E_ludwigii_A1	R_aceris_ref	0.263022	0.000000163534	2/1000
E_ludwigii_A2	R_aceris_ref	0.263022	0.000000177299	2/1000
E_ludwigii_A3	R_aceris_ref	0.263022	0.000000164974	2/1000
E_ludwigii_A4	R_aceris_ref	0.263022	0.000000169969	2/1000
E_ludwigii_A5	R_aceris_ref	0.263022	0.000000167778	2/1000
E_ludwigii_A6	R_aceris_ref	0.263022	0.00000016463	2/1000
E_ludwigii_A7	R_aceris_ref	0.295981	0.000585467	1/1000
E_ludwigii_A8	R_aceris_ref	0.263022	0.000000165271	2/1000
E_ludwigii_A9	R_aceris_ref	0.263022	0.000000165272	2/1000
E_ludwigii_ref	R_aceris_ref	0.263022	0.000000173192	2/1000
H_chinensis_F1	R_aceris_ref	0.219531	5.91887E-19	5/1000
H_chinensis_F2	R_aceris_ref	0.243761	0.000000000029246	3/1000
H_chinensis_ref	R_aceris_ref	0.243761	0.0000000000343322	3/1000
L_amnigena_D1	R_aceris_ref	0.295981	0.00056556	1/1000
L_amnigena_D2	R_aceris_ref	0.263022	0.000000153164	2/1000
L_amnigena_D3	R_aceris_ref	0.295981	0.000556728	1/1000
L_amnigena_D4	R_aceris_ref	0.295981	0.000549807	1/1000
L_amnigena_D5	R_aceris_ref	0.263022	0.000000157974	2/1000
L_amnigena_D6	R_aceris_ref	0.243761	0.0000000000281805	3/1000
L_amnigena_ref	R_aceris_ref	0.295981	0.000559731	1/1000
L_nimipressuralis_C1	R_aceris_ref	0.263022	0.000000159189	2/1000
L_nimipressuralis_C2	R_aceris_ref	0.295981	0.000558902	1/1000
L_nimipressuralis_C3	R_aceris_ref	0.263022	0.000000157571	2/1000
L_nimipressuralis_C4	R_aceris_ref	0.263022	0.000000159417	2/1000
L_nimipressuralis_C5	R_aceris_ref	0.263022	0.000000162581	2/1000
L_nimipressuralis_C6	R_aceris_ref	0.263022	0.000000158664	2/1000
R_aceris_E1	R_aceris_ref	0.00896738	0	707/1000
R_aceris_E2	R_aceris_ref	0.00763299	0	742/1000
R_aceris_ref	R_aceris_ref	0	0	1000/1000
