# Supplementary material for: Genomic epidemiology of strains currently and formerly classified as Enterobacter spp. recovered from equine necropsy samples
Source: PLoS One. 2025 Nov 13;20(11):e0333701. doi: 10.1371/journal.pone.0333701 (PMC12614608; doi:10.1371/journal.pone.0333701)
Supplement: S6 Table — (XLSX) [file pone.0333701.s006.xlsx]

## Sheet: S6 Table
S6 Table: Comparative statistical analysis (Fisher’s exact test)
Study of the significance of bacterial species occurrence in French Trotters vs. Thoroughbreds
Strains	Odds Ratio	P-value	Significance
E. hormaechei	4.50	0.149	No
E. ludwigii	0.67	0.709	No
L. amnigena	0.40	0.641	No
L. nimipressuralis	1.19	1	No
R. aceris	0	1	No
H. chinensis	2.44	0.520	No
Study of the significance of bacterial species occurrence in Male vs. Female
Strains	Odds Ratio	P-value	Significance
E. hormaechei	2	0.639	No
E. ludwigii	0.79	1	No
L. amnigena	8.50	0.070	No
L. nimipressuralis	0.190	0.186	No
R. aceris	1.21	1	No
H. chinensis	0	0.488	No
Study of the significance of bacterial species occurrence in Foetus vs. Foal/Adult
Strains	Odds Ratio	P-value	Significance
E. hormaechei	0	0.0046	Yes
E. ludwigii	0.98	1	No
L. amnigena	3.75	0.370	No
L. nimipressuralis	0	0.061	No
R. aceris	0	0.513	No
H. chinensis	0	0.139	No
Study of the significance of bacterial species occurrence in type of tissues (allantochorion and lung)
Strains	Odds Ratio	P-value	Significance
E. hormaechei	0.025	0.0017	Yes
E. ludwigii	3.32	0.379	No
L. amnigena	1.13	1	No
L. nimipressuralis	0	0.56	No
R. aceris	0	1	No
H. chinensis	0	1	No
