# Supplementary material for: Genomic epidemiology of strains currently and formerly classified as Enterobacter spp. recovered from equine necropsy samples
Source: PLoS One. 2025 Nov 13;20(11):e0333701. doi: 10.1371/journal.pone.0333701 (PMC12614608; doi:10.1371/journal.pone.0333701)
Supplement: S7 Table — (XLSX) [file pone.0333701.s007.xlsx]

## Sheet: S7 Table
S7 Table: Enterobacter ludwigii worldwide genomes used for the phylogenetic study of the Enterobacter ludwigii Normandy's isolates
Name	Type of strain	GenBank	RefSeq	Name2
GCA_036235075.1_ASM3623507v1	Enterobacter ludwigii	GCA_036235075.1	GCF_036235075.1	ASM3623507v1
GCA_029721015.1_ASM2972101v1	Enterobacter ludwigii	GCA_029721015.1	GCF_029721015.1	ASM2972101v1
GCA_034106445.1_ASM3410644v1	Enterobacter ludwigii	GCA_034106445.1	GCF_034106445.1	ASM3410644v1
GCA_034107225.1_ASM3410722v1	Enterobacter ludwigii	GCA_034107225.1	GCF_034107225.1	ASM3410722v1
GCA_029683185.1_PDT001519555.1	Enterobacter ludwigii	GCA_029683185.1		PDT001519555.1
GCA_040013975.1_ASM4001397v1	Enterobacter ludwigii	GCA_040013975.1	GCF_040013975.1	ASM4001397v1
GCA_046560855.1_PDT002559013.1	Enterobacter ludwigii	GCA_046560855.1		PDT002559013.1
GCA_047059245.1_PDT002566281.1	Enterobacter ludwigii	GCA_047059245.1		PDT002566281.1
GCA_030731055.1_ASM3073105v1	Enterobacter ludwigii	GCA_030731055.1	GCF_030731055.1	ASM3073105v1
GCA_033142185.1_ASM3314218v1	Enterobacter ludwigii	GCA_033142185.1	GCF_033142185.1	ASM3314218v1
GCA_034106425.1_ASM3410642v1	Enterobacter ludwigii	GCA_034106425.1	GCF_034106425.1	ASM3410642v1
GCA_034106405.1_ASM3410640v1	Enterobacter ludwigii	GCA_034106405.1	GCF_034106405.1	ASM3410640v1
GCA_031851585.1_ASM3185158v1	Enterobacter ludwigii	GCA_031851585.1	GCF_031851585.1	ASM3185158v1
GCA_031851605.1_ASM3185160v1	Enterobacter ludwigii	GCA_031851605.1	GCF_031851605.1	ASM3185160v1
GCA_029683445.1_PDT001492630.1	Enterobacter ludwigii	GCA_029683445.1		PDT001492630.1
GCA_029682985.1_PDT001543633.1	Enterobacter ludwigii	GCA_029682985.1		PDT001543633.1
GCA_047803885.1_PDT002627538.1	Enterobacter ludwigii	GCA_047803885.1		PDT002627538.1
GCA_029685635.1_PDT001383435.1	Enterobacter ludwigii	GCA_029685635.1		PDT001383435.1
GCA_029685615.3_PDT001352861.3	Enterobacter ludwigii	GCA_029685615.3		PDT001352861.3
GCA_032058225.1_ASM3205822v1	Enterobacter ludwigii	GCA_032058225.1		ASM3205822v1
GCA_041273665.1_PDT002317958.1	Enterobacter ludwigii	GCA_041273665.1		PDT002317958.1
GCA_048768835.1_PDT002669403.1	Enterobacter ludwigii	GCA_048768835.1		PDT002669403.1
GCA_032803665.1_ASM3280366v1	Enterobacter ludwigii	GCA_032803665.1	GCF_032803665.1	ASM3280366v1
GCA_048367855.1_ASM4836785v1	Enterobacter ludwigii	GCA_048367855.1		ASM4836785v1
GCA_048769215.1_PDT002669384.1	Enterobacter ludwigii	GCA_048769215.1		PDT002669384.1
GCA_046518925.1_ASM4651892v1	Enterobacter ludwigii	GCA_046518925.1	GCF_046518925.1	ASM4651892v1
GCA_048771195.1_PDT002669281.1	Enterobacter ludwigii	GCA_048771195.1		PDT002669281.1
GCA_032076205.1_ASM3207620v1	Enterobacter ludwigii	GCA_032076205.1		ASM3207620v1
GCA_036951665.1_ASM3695166v1	Enterobacter ludwigii	GCA_036951665.1	GCF_036951665.1	ASM3695166v1
GCA_040675815.1_ASM4067581v1	Enterobacter ludwigii	GCA_040675815.1	GCF_040675815.1	ASM4067581v1
GCA_031851515.1_ASM3185151v1	Enterobacter ludwigii	CP134649.1	NZ_CP134649.1	ASM3185151v1
GCA_029683005.1_PDT001543630.1	Enterobacter ludwigii	GCA_029683005.1		PDT001543630.1
GCA_029683845.1_PDT001471771.1	Enterobacter ludwigii	GCA_029683845.1		PDT001471771.1
GCA_029685115.1_PDT001467818.1	Enterobacter ludwigii	GCA_029685115.1		PDT001467818.1
GCA_029768825.3_PDT001690591.3	Enterobacter ludwigii	GCA_029768825.3		PDT001690591.3
GCA_036950225.1_ASM3695022v1	Enterobacter ludwigii	GCA_036950225.1	GCF_036950225.1	ASM3695022v1
GCA_030784465.1_PDT001706270.1	Enterobacter ludwigii	GCA_030784465.1		PDT001706270.1
GCA_034097175.1_ASM3409717v1	Enterobacter ludwigii	GCA_034097175.1	GCF_034097175.1	ASM3409717v1
GCA_048771675.1_PDT002669258.1	Enterobacter ludwigii	GCA_048771675.1		PDT002669258.1
GCA_048771635.1_PDT002669259.1	Enterobacter ludwigii	GCA_048771635.1		PDT002669259.1
GCA_048771695.1_PDT002669257.1	Enterobacter ludwigii	GCA_048771695.1		PDT002669257.1
GCA_048771655.1_PDT002669256.1	Enterobacter ludwigii	GCA_048771655.1		PDT002669256.1
GCA_048771715.1_PDT002669255.1	Enterobacter ludwigii	GCA_048771715.1		PDT002669255.1
GCA_036706935.1_ASM3670693v1	Enterobacter ludwigii	GCA_036706935.1	GCF_036706935.1	ASM3670693v1
GCA_047762295.1_PDT002623541.1	Enterobacter ludwigii	GCA_047762295.1		PDT002623541.1
GCA_046517685.1_ASM4651768v1	Enterobacter ludwigii	GCA_046517685.1	GCF_046517685.1	ASM4651768v1
GCA_034306905.1_PDT002024359.1	Enterobacter ludwigii	GCA_034306905.1		PDT002024359.1
GCA_034107985.1_ASM3410798v1	Enterobacter ludwigii	GCA_034107985.1	GCF_034107985.1	ASM3410798v1
GCA_043420515.1_ASM4342051v1	Enterobacter ludwigii	GCA_043420515.1	GCF_043420515.1	ASM4342051v1
GCA_042581585.1_PDT002401836.1	Enterobacter ludwigii	GCA_042581585.1		PDT002401836.1
GCA_029685455.1_PDT001416943.1	Enterobacter ludwigii	GCA_029685455.1		PDT001416943.1
GCA_030249175.1_ASM3024917v1	Enterobacter ludwigii	GCA_030249175.1	GCF_030249175.1	ASM3024917v1
GCA_043313835.1_PDT002265037.1	Enterobacter ludwigii	GCA_043313835.1		PDT002265037.1
GCA_043313435.1_PDT002265060.1	Enterobacter ludwigii	GCA_043313435.1		PDT002265060.1
GCA_040016855.1_ASM4001685v1	Enterobacter ludwigii	GCA_040016855.1	GCF_040016855.1	ASM4001685v1
GCA_030811815.1_ASM3081181v1	Enterobacter ludwigii	GCA_030811815.1	GCF_030811815.1	ASM3081181v1
GCA_046518505.1_ASM4651850v1	Enterobacter ludwigii	GCA_046518505.1	GCF_046518505.1	ASM4651850v1
GCA_031993305.1_ASM3199330v1	Enterobacter ludwigii	GCA_031993305.1		ASM3199330v1
GCA_032329995.2_PDT001830932.2	Enterobacter ludwigii	GCA_032329995.2		PDT001830932.2
GCA_036708035.1_ASM3670803v1	Enterobacter ludwigii	GCA_036708035.1	GCF_036708035.1	ASM3670803v1
GCA_046517735.1_ASM4651773v1	Enterobacter ludwigii	GCA_046517735.1	GCF_046517735.1	ASM4651773v1
GCA_029718885.1_ASM2971888v1	Enterobacter ludwigii	GCA_029718885.1	GCF_029718885.1	ASM2971888v1
GCA_041155395.1_PDT002304895.1	Enterobacter ludwigii	GCA_041155395.1		PDT002304895.1
GCA_029684055.1_PDT001471760.1	Enterobacter ludwigii	GCA_029684055.1		PDT001471760.1
GCA_032777185.1_PDT001786076.1	Enterobacter ludwigii	GCA_032777185.1		PDT001786076.1
GCA_046560335.1_PDT002559047.1	Enterobacter ludwigii	GCA_046560335.1		PDT002559047.1
GCA_048768975.1_PDT002669395.1	Enterobacter ludwigii	GCA_048768975.1		PDT002669395.1
GCA_046517975.1_ASM4651797v1	Enterobacter ludwigii	GCA_046517975.1	GCF_046517975.1	ASM4651797v1
GCA_036283045.1_ASM3628304v1	Enterobacter ludwigii	GCA_036283045.1	GCF_036283045.1	ASM3628304v1
GCA_029683525.1_PDT001494904.1	Enterobacter ludwigii	GCA_029683525.1		PDT001494904.1
GCA_046518385.1_ASM4651838v1	Enterobacter ludwigii	GCA_046518385.1	GCF_046518385.1	ASM4651838v1
GCA_046518415.1_ASM4651841v1	Enterobacter ludwigii	GCA_046518415.1	GCF_046518415.1	ASM4651841v1
GCA_029683825.1_PDT001471770.1	Enterobacter ludwigii	GCA_029683825.1		PDT001471770.1
GCA_032864215.2_PDT001708989.3	Enterobacter ludwigii	GCA_032864215.2		PDT001708989.3
GCA_029683865.1_PDT001471769.1	Enterobacter ludwigii	GCA_029683865.1		PDT001471769.1
GCA_046518815.1_ASM4651881v1	Enterobacter ludwigii	GCA_046518815.1	GCF_046518815.1	ASM4651881v1
GCA_046517885.1_ASM4651788v1	Enterobacter ludwigii	GCA_046517885.1	GCF_046517885.1	ASM4651788v1
GCA_046517925.1_ASM4651792v1	Enterobacter ludwigii	GCA_046517925.1	GCF_046517925.1	ASM4651792v1
GCA_048768255.1_PDT002669431.1	Enterobacter ludwigii	GCA_048768255.1		PDT002669431.1
GCA_032773975.1_PDT001786367.1	Enterobacter ludwigii	GCA_032773975.1		PDT001786367.1
GCA_032052095.1_ASM3205209v1	Enterobacter ludwigii	GCA_032052095.1		ASM3205209v1
GCA_048771075.1_PDT002669286.1	Enterobacter ludwigii	GCA_048771075.1		PDT002669286.1
GCA_031164755.2_PDT001872988.4	Enterobacter ludwigii	GCA_031164755.2		PDT001872988.4
GCA_048768875.1_PDT002669400.1	Enterobacter ludwigii	GCA_048768875.1		PDT002669400.1
GCA_046520925.1_ASM4652092v1	Enterobacter ludwigii	GCA_046520925.1	GCF_046520925.1	ASM4652092v1
GCA_046518905.1_ASM4651890v1	Enterobacter ludwigii	GCA_046518905.1	GCF_046518905.1	ASM4651890v1
GCA_029683885.1_PDT001471768.1	Enterobacter ludwigii	GCA_029683885.1		PDT001471768.1
GCA_029683905.1_PDT001471767.1	Enterobacter ludwigii	GCA_029683905.1		PDT001471767.1
GCA_029718255.1_ASM2971825v1	Enterobacter ludwigii	GCA_029718255.1	GCF_029718255.1	ASM2971825v1
GCA_040012955.1_ASM4001295v1	Enterobacter ludwigii	GCA_040012955.1	GCF_040012955.1	ASM4001295v1
GCA_036709085.1_ASM3670908v1	Enterobacter ludwigii	GCA_036709085.1	GCF_036709085.1	ASM3670908v1
GCA_046517695.1_ASM4651769v1	Enterobacter ludwigii	GCA_046517695.1	GCF_046517695.1	ASM4651769v1
GCA_033516035.1_PDT001739965.1	Enterobacter ludwigii	GCA_033516035.1		PDT001739965.1
GCA_041365355.1_ASM4136535v1	Enterobacter ludwigii	GCA_041365355.1	GCF_041365355.1	ASM4136535v1
GCA_030874725.1_PDT001701711.1	Enterobacter ludwigii	GCA_030874725.1		PDT001701711.1
GCA_033954935.1_ASM3395493v1	Enterobacter ludwigii	GCA_033954935.1	GCF_033954935.1	ASM3395493v1
GCA_036581905.1_PDT002076908.1	Enterobacter ludwigii	GCA_036581905.1		PDT002076908.1
GCA_046518605.1_ASM4651860v1	Enterobacter ludwigii	GCA_046518605.1	GCF_046518605.1	ASM4651860v1
GCA_031454885.1_ASM3145488v1	Enterobacter ludwigii	GCA_031454885.1	GCF_031454885.1	ASM3145488v1
GCA_037963975.1_PDT002130803.1	Enterobacter ludwigii	GCA_037963975.1		PDT002130803.1
GCA_041156365.1_PDT002304894.1	Enterobacter ludwigii	GCA_041156365.1		PDT002304894.1
GCA_029683925.1_PDT001471766.1	Enterobacter ludwigii	GCA_029683925.1		PDT001471766.1
GCA_029683945.1_PDT001471765.1	Enterobacter ludwigii	GCA_029683945.1		PDT001471765.1
GCA_029683985.1_PDT001471764.1	Enterobacter ludwigii	GCA_029683985.1		PDT001471764.1
GCA_040937205.1_PDT002268090.1	Enterobacter ludwigii	GCA_040937205.1		PDT002268090.1
GCA_047946265.1_ASM4794626v1	Enterobacter ludwigii	GCA_047946265.1	GCF_047946265.1	ASM4794626v1
GCA_029683965.1_PDT001471763.1	Enterobacter ludwigii	GCA_029683965.1		PDT001471763.1
GCA_035323105.1_ASM3532310v1	Enterobacter ludwigii	GCA_035323105.1	GCF_035323105.1	ASM3532310v1
GCA_029683425.1_PDT001494267.1	Enterobacter ludwigii	GCA_029683425.1		PDT001494267.1
GCA_046518315.1_ASM4651831v1	Enterobacter ludwigii	GCA_046518315.1	GCF_046518315.1	ASM4651831v1
GCA_046520595.1_ASM4652059v1	Enterobacter ludwigii	GCA_046520595.1	GCF_046520595.1	ASM4652059v1
GCA_046520825.1_ASM4652082v1	Enterobacter ludwigii	GCA_046520825.1	GCF_046520825.1	ASM4652082v1
GCA_046520855.1_ASM4652085v1	Enterobacter ludwigii	GCA_046520855.1	GCF_046520855.1	ASM4652085v1
GCA_048770495.1_PDT002669319.1	Enterobacter ludwigii	GCA_048770495.1		PDT002669319.1
GCA_029683785.1_PDT001471772.1	Enterobacter ludwigii	GCA_029683785.1		PDT001471772.1
GCA_029720995.1_ASM2972099v1	Enterobacter ludwigii	GCA_029720995.1	GCF_029720995.1	ASM2972099v1
GCA_046518585.1_ASM4651858v1	Enterobacter ludwigii	GCA_046518585.1	GCF_046518585.1	ASM4651858v1
GCA_043092125.1_PDT002414056.1	Enterobacter ludwigii	GCA_043092125.1		PDT002414056.1
GCA_043092425.1_PDT002414055.1	Enterobacter ludwigii	GCA_043092425.1		PDT002414055.1
GCA_032330595.2_PDT001830884.2	Enterobacter ludwigii	GCA_032330595.2		PDT001830884.2
GCA_039675605.1_ASM3967560v1	Enterobacter ludwigii	GCA_039675605.1	GCF_039675605.1	ASM3967560v1
GCA_031974655.1_ASM3197465v1	Enterobacter ludwigii	GCA_031974655.1		ASM3197465v1
GCA_034678085.1_PDT001704615.1	Enterobacter ludwigii	GCA_034678085.1		PDT001704615.1
GCA_029686665.1_PDT000198910.2	Enterobacter ludwigii	GCA_029686665.1		PDT000198910.2
GCA_039675565.1_ASM3967556v1	Enterobacter ludwigii	GCA_039675565.1	GCF_039675565.1	ASM3967556v1
GCA_041006445.1_ASM4100644v1	Enterobacter ludwigii	GCA_041006445.1	GCF_041006445.1	ASM4100644v1
GCA_036709445.1_ASM3670944v1	Enterobacter ludwigii	GCA_036709445.1	GCF_036709445.1	ASM3670944v1
GCA_032633465.1_PDT001923734.1	Enterobacter ludwigii	GCA_032633465.1		PDT001923734.1
GCA_046520895.1_ASM4652089v1	Enterobacter ludwigii	GCA_046520895.1	GCF_046520895.1	ASM4652089v1
GCA_034105985.1_ASM3410598v1	Enterobacter ludwigii	GCA_034105985.1	GCF_034105985.1	ASM3410598v1
GCA_029842965.1_ASM2984296v1	Enterobacter ludwigii	GCA_029842965.1	GCF_029842965.1	ASM2984296v1
GCA_048771055.1_PDT002669288.1	Enterobacter ludwigii	GCA_048771055.1		PDT002669288.1
GCA_029930065.1_ASM2993006v1	Enterobacter ludwigii	GCA_029930065.1	GCF_029930065.1	ASM2993006v1
GCA_033901705.1_ASM3390170v1	Enterobacter ludwigii	GCA_033901705.1	GCF_033901705.1	ASM3390170v1
GCA_029929945.1_ASM2992994v1	Enterobacter ludwigii	GCA_029929945.1	GCF_029929945.1	ASM2992994v1
GCA_029930025.1_ASM2993002v1	Enterobacter ludwigii	GCA_029930025.1	GCF_029930025.1	ASM2993002v1
GCA_029931415.1_ASM2993141v1	Enterobacter ludwigii	GCA_029931415.1	GCF_029931415.1	ASM2993141v1
GCA_029683625.1_PDT001493474.1	Enterobacter ludwigii	GCA_029683625.1		PDT001493474.1
GCA_032777225.1_PDT001786073.1	Enterobacter ludwigii	GCA_032777225.1		PDT001786073.1
GCA_029876405.1_PDT001704989.1	Enterobacter ludwigii	GCA_029876405.1		PDT001704989.1
GCA_035557145.1_PDT002050904.1	Enterobacter ludwigii	GCA_035557145.1		PDT002050904.1
GCA_031511165.1_PDT001703712.1	Enterobacter ludwigii	GCA_031511165.1		PDT001703712.1
GCA_034681715.1_PDT001704527.1	Enterobacter ludwigii	GCA_034681715.1		PDT001704527.1
GCA_031851395.1_ASM3185139v1	Enterobacter ludwigii	GCA_031851395.1	GCF_031851395.1	ASM3185139v1
GCA_031851435.1_ASM3185143v1	Enterobacter ludwigii	GCA_031851435.1	GCF_031851435.1	ASM3185143v1
GCA_031875345.1_ASM3187534v1	Enterobacter ludwigii	GCA_031875345.1	GCF_031875345.1	ASM3187534v1
GCA_034106845.1_ASM3410684v1	Enterobacter ludwigii	GCA_034106845.1	GCF_034106845.1	ASM3410684v1
GCA_034108005.1_ASM3410800v1	Enterobacter ludwigii	GCA_034108005.1	GCF_034108005.1	ASM3410800v1
GCA_034107145.1_ASM3410714v1	Enterobacter ludwigii	GCA_034107145.1	GCF_034107145.1	ASM3410714v1
GCA_043314155.1_PDT002265041.1	Enterobacter ludwigii	GCA_043314155.1		PDT002265041.1
GCA_048770695.1_PDT002669308.1	Enterobacter ludwigii	GCA_048770695.1		PDT002669308.1
GCA_031198235.1_ASM3119823v1	Enterobacter ludwigii	GCA_031198235.1	GCF_031198235.1	ASM3119823v1
GCA_030706805.1_ASM3070680v1	Enterobacter ludwigii	GCA_030706805.1	GCF_030706805.1	ASM3070680v1
GCA_033447225.1_ASM3344722v1	Enterobacter ludwigii	GCA_033447225.1	GCF_033447225.1	ASM3344722v1
GCA_041110985.2_2024CK-01200	Enterobacter ludwigii	GCA_041110985.2	GCF_041110985.1	2024CK-01200
GCA_039581905.1_PDT002158476.1	Enterobacter ludwigii	GCA_039581905.1		PDT002158476.1
GCA_041681765.1_PDT002345019.1	Enterobacter ludwigii	GCA_041681765.1		PDT002345019.1
GCA_029718315.1_ASM2971831v1	Enterobacter ludwigii	GCA_029718315.1	GCF_029718315.1	ASM2971831v1
GCA_048770895.1_PDT002669296.1	Enterobacter ludwigii	GCA_048770895.1		PDT002669296.1
GCA_034427875.1_ASM3442787v1	Enterobacter ludwigii	GCA_034427875.1	GCF_034427875.1	ASM3442787v1
GCA_046517665.1_ASM4651766v1	Enterobacter ludwigii	GCA_046517665.1	GCF_046517665.1	ASM4651766v1
GCA_043313655.1_PDT002265048.1	Enterobacter ludwigii	GCA_043313655.1		PDT002265048.1
GCA_043313675.1_PDT002265047.1	Enterobacter ludwigii	GCA_043313675.1		PDT002265047.1
GCA_030794355.1_PDT001705853.1	Enterobacter ludwigii	GCA_030794355.1		PDT001705853.1
GCA_032329475.2_PDT001830969.2	Enterobacter ludwigii	GCA_032329475.2		PDT001830969.2
GCA_048768475.1_PDT002669420.1	Enterobacter ludwigii	GCA_048768475.1		PDT002669420.1
GCA_048770435.1_PDT002669320.1	Enterobacter ludwigii	GCA_048770435.1		PDT002669320.1
GCA_029684135.1_PDT001471758.1	Enterobacter ludwigii	GCA_029684135.1		PDT001471758.1
GCA_037199155.1_ASM3719915v1	Enterobacter ludwigii	GCA_037199155.1	GCF_037199155.1	ASM3719915v1
GCA_033880795.1_PDT001994646.1	Enterobacter ludwigii	GCA_033880795.1		PDT001994646.1
GCA_046520575.1_ASM4652057v1	Enterobacter ludwigii	GCA_046520575.1	GCF_046520575.1	ASM4652057v1
GCA_046520635.1_ASM4652063v1	Enterobacter ludwigii	GCA_046520635.1	GCF_046520635.1
GCA_036669895.1_ASM3666989v1	Enterobacter ludwigii	GCA_036669895.1		ASM3666989v1
GCA_037572455.1_ASM3757245v1	Enterobacter ludwigii	GCA_037572455.1		ASM3757245v1
GCA_037572515.1_ASM3757251v1	Enterobacter ludwigii	GCA_037572515.1		ASM3757251v1
GCA_029685395.1_PDT001416974.1	Enterobacter ludwigii	GCA_029685395.1		PDT001416974.1
GCA_047803365.1_PDT002627605.1	Enterobacter ludwigii	GCA_047803365.1		PDT002627605.1
GCA_037201245.1_ASM3720124v1	Enterobacter ludwigii	GCA_037201245.1	GCF_037201245.1	ASM3720124v1
GCA_047805425.1_PDT002627561.1	Enterobacter ludwigii	GCA_047805425.1		PDT002627561.1
GCA_030221645.1_PDT001416949.1	Enterobacter ludwigii	GCA_030221645.1		PDT001416949.1
GCA_031519545.1_PDT001702864.1	Enterobacter ludwigii	GCA_031519545.1		PDT001702864.1
GCA_029834565.1_ASM2983456v1	Enterobacter ludwigii	GCA_029834565.1	GCF_029834565.1	ASM2983456v1
GCA_029683485.1_PDT001494601.1	Enterobacter ludwigii	GCA_029683485.1		PDT001494601.1
GCA_031577015.1_PDT001702777.1	Enterobacter ludwigii	GCA_031577015.1		PDT001702777.1
GCA_031511965.1_PDT001703654.1	Enterobacter ludwigii	GCA_031511965.1		PDT001703654.1
GCA_030879685.1_PDT001701363.1	Enterobacter ludwigii	GCA_030879685.1		PDT001701363.1
GCA_031511985.1_PDT001703656.1	Enterobacter ludwigii	GCA_031511985.1		PDT001703656.1
GCA_048770795.1_PDT002669301.1	Enterobacter ludwigii	GCA_048770795.1		PDT002669301.1
GCA_043313395.1_PDT002265072.1	Enterobacter ludwigii	GCA_043313395.1		PDT002265072.1
GCA_030814515.1_PDT001704963.1	Enterobacter ludwigii	GCA_030814515.1		PDT001704963.1
GCA_048771355.1_PDT002669273.1	Enterobacter ludwigii	GCA_048771355.1		PDT002669273.1
GCA_029685135.1_PDT001470029.1	Enterobacter ludwigii	GCA_029685135.1		PDT001470029.1
GCA_048770095.1_PDT002669339.1	Enterobacter ludwigii	GCA_048770095.1		PDT002669339.1
