# Supplementary material for: Genomic epidemiology of strains currently and formerly classified as Enterobacter spp. recovered from equine necropsy samples
Source: PLoS One. 2025 Nov 13;20(11):e0333701. doi: 10.1371/journal.pone.0333701 (PMC12614608; doi:10.1371/journal.pone.0333701)
Supplement: S8 Table — (XLSX) [file pone.0333701.s008.xlsx]

## Sheet: S8 Table
S8 Table: Resistome characterization using ResFinder with a threshold of 90% identity and coverage
Strains	Beta-lactam	Aminoglycoside	Fluoroquinolone	Fosfomycin	Fusidic Acid	MLS	Nitroimidazole	Oxazolidinone	Colistin	Phenicol	Rifampicin	Sulphonamide	Tetracycline	Trimethoprim	Glycopeptide
E. hormaechei B1	blaCMY-2_(100.0)/(100.0)_blaACT-Caen-17_(100.0)/(100.0)_blaTEM-1B_(100.0)/(100.0)	aph(3')-Ia_(100.0)/(100.0)_aadA2_(100.0)/(100.0)_aph(3'')-Ib_(100.0)/(99.88)_aph(3'')-Ib_(99.88)/(100.0)_aph(3'')-Ib_(99.88)/(100.0)_aph(3'')-Ib_(99.88)/(100.0)	No hit found	fosA_(96.48)/(100.0)	No hit found	No hit found	No hit found	No hit found	No hit found	No hit found	No hit found	sul1_(100.0)/(100.0)_sul2_(100.0)/(100.0)	No hit found	dfrA12_(100.0)/(100.0)	No hit found
E. hormaechei B2	blaDHA-1_(100.0)/(100.0)_blaOXA-1_(100.0)/(100.0)_blaSHV-12_(100.0)/(100.0)_blaACT-Caen-19_(100.0)/(100.0)	aph(6)-Id_(100.0)/(100.0)_aph(3'')-Ib_(100.0)/(99.88)_aph(3'')-Ib_(99.88)/(100.0)_aph(3'')-Ib_(99.88)/(100.0)_aph(3'')-Ib_(99.88)/(100.0)_aac(6')-IIc_(100.0)/(100.0)_aac(6')-Ib-cr_(100.0)/(100.0)	qnrB4_(100.0)/(100.0)_aac(6')-Ib-cr_(100.0)/(100.0)	fosA_(95.54)/(100.0)	No hit found	mph(A)_(100.0)/(100.0)	No hit found	No hit found	mcr-9_(100.0)/(100.0)	catB3_(100.0)/(100.0)_floR_(98.19)/(99.92)_catA2_(96.11)/(100.0)	ARR-3_(100.0)/(100.0)	No hit found	tet(A)_(100.0)/(100.0)_tet(D)_(100.0)/(100.0)	dfrA19_(100.0)/(100.0)	No hit found
E. hormaechei B3	blaACT-Caen-62_(99.91)/(100.0)_blaACT-Caen-54_(99.91)/(100.0)_blaACT-Caen-25_(99.91)/(100.0)	No hit found	No hit found	fosA_(96.95)/(100.0)_fosA_(96.95)/(100.0)	No hit found	No hit found	No hit found	No hit found	No hit found	No hit found	No hit found	No hit found	No hit found	No hit found	No hit found
E. hormaechei B4	blaTEM-1B_(100.0)/(100.0)_blaSHV-12_(100.0)/(100.0)_blaACT-Caen-57_(100.0)/(100.0)	aac(6')-IIc_(100.0)/(100.0)_aph(6)-Id_(100.0)/(100.0)_aph(3'')-Ib_(100.0)/(99.88)_aph(3'')-Ib_(99.88)/(100.0)_aph(3'')-Ib_(99.88)/(100.0)_aph(3'')-Ib_(99.88)/(100.0)_aadA2b_(99.87)/(100.0)_aac(6')-Ib3_(100.0)/(100.0)_aph(3')-Ia_(100.0)/(100.0)	qnrB2_(100.0)/(100.0)_aac(6')-Ib-cr_(99.61)/(100.0)	fosA_(97.42)/(100.0)	No hit found	No hit found	No hit found	No hit found	mcr-9_(100.0)/(100.0)	catA2_(96.11)/(100.0)	No hit found	sul1_(100.0)/(100.0)_sul2_(100.0)/(100.0)	No hit found	dfrA19_(100.0)/(100.0)	No hit found
E. hormaechei B5	blaTEM-1B_(100.0)/(100.0)_blaSHV-12_(100.0)/(100.0)_blaACT-Caen-57_(100.0)/(100.0)	aph(6)-Id_(100.0)/(100.0)_aph(3'')-Ib_(100.0)/(99.88)_aph(3'')-Ib_(99.88)/(100.0)_aph(3'')-Ib_(99.88)/(100.0)_aph(3'')-Ib_(99.88)/(100.0)_aac(6')-IIc_(100.0)/(100.0)_aadA2b_(99.87)/(100.0)_aac(6')-Ib3_(100.0)/(100.0)	qnrB2_(100.0)/(100.0)_aac(6')-Ib-cr_(99.61)/(100.0)	fosA_(97.42)/(100.0)	No hit found	No hit found	No hit found	No hit found	mcr-9_(100.0)/(100.0)	No hit found	No hit found	sul1_(100.0)/(100.0)_sul2_(100.0)/(100.0)	No hit found	dfrA19_(100.0)/(100.0)	No hit found
E. ludwigii A1	blaACT-Caen-163_(99.3)/(100.0)	No hit found	No hit found	fosA2_(99.06)/(100.0)	No hit found	No hit found	No hit found	No hit found	No hit found	No hit found	No hit found	No hit found	No hit found	No hit found	No hit found
E. ludwigii A2	blaACT-Caen-181_(98.87)/(100.0)_blaACT-Caen-174_(98.87)/(100.0)_blaACT-Caen-173_(98.87)/(100.0)	No hit found	No hit found	fosA2_(96.95)/(100.0)	No hit found	No hit found	No hit found	No hit found	No hit found	No hit found	No hit found	No hit found	No hit found	No hit found	No hit found
E. ludwigii A3	blaACT-Caen-174_(99.91)/(100.0)	No hit found	No hit found	fosA2_(98.83)/(100.0)	No hit found	No hit found	No hit found	No hit found	No hit found	No hit found	No hit found	No hit found	No hit found	No hit found	No hit found
E. ludwigii A4	blaACT-Caen-178_(99.91)/(100.0)	No hit found	No hit found	fosA2_(96.95)/(100.0)	No hit found	No hit found	No hit found	No hit found	No hit found	No hit found	No hit found	No hit found	No hit found	No hit found	No hit found
E. ludwigii A5	blaACT-Caen-178_(99.21)/(100.0)	No hit found	No hit found	fosA2_(99.3)/(100.0)	No hit found	No hit found	No hit found	No hit found	No hit found	No hit found	No hit found	No hit found	No hit found	No hit found	No hit found
E. ludwigii A6	blaACT-Caen-178_(99.39)/(100.0)	No hit found	No hit found	fosA2_(98.83)/(100.0)	No hit found	No hit found	No hit found	No hit found	No hit found	No hit found	No hit found	No hit found	No hit found	No hit found	No hit found
E. ludwigii A7	blaACT-12_(98.6)/(100.0)	No hit found	No hit found	fosA2_(99.3)/(100.0)	No hit found	No hit found	No hit found	No hit found	No hit found	No hit found	No hit found	No hit found	No hit found	No hit found	No hit found
E. ludwigii A8	blaACT-12_(98.87)/(100.0)	No hit found	No hit found	fosA2_(97.19)/(99.77)	No hit found	No hit found	No hit found	No hit found	No hit found	No hit found	No hit found	No hit found	No hit found	No hit found	No hit found
E. ludwigii A9	blaACT-Caen-165_(100.0)/(100.0)	No hit found	No hit found	fosA2_(97.89)/(99.77)	No hit found	No hit found	No hit found	No hit found	No hit found	No hit found	No hit found	No hit found	No hit found	No hit found	No hit found
E. ludwigii A10	blaACT-Caen-161_(99.91)/(100.0)	No hit found	No hit found	fosA2_(98.59)/(100.0)	No hit found	No hit found	No hit found	No hit found	No hit found	No hit found	No hit found	No hit found	No hit found	No hit found	No hit found
E. ludwigii A11	blaACT-Caen-168_(100.0)/(100.0)	aph(6)-Id_(100.0)/(100.0)_aph(3'')-Ib_(100.0)/(99.88)_aph(3'')-Ib_(99.88)/(100.0)_aph(3'')-Ib_(99.88)/(100.0)_aph(3'')-Ib_(99.88)/(100.0)	No hit found	fosA2_(98.36)/(100.0)	No hit found	No hit found	No hit found	No hit found	No hit found	No hit found	No hit found	No hit found	No hit found	No hit found	No hit found
E. ludwigii A12	blaACT-Caen-168_(100.0)/(100.0)	No hit found	No hit found	fosA2_(98.36)/(100.0)	No hit found	No hit found	No hit found	No hit found	No hit found	No hit found	No hit found	No hit found	No hit found	No hit found	No hit found
E. ludwigii A13	blaACT-Caen-178_(99.91)/(100.0)	No hit found	No hit found	fosA2_(96.95)/(100.0)	No hit found	No hit found	No hit found	No hit found	No hit found	No hit found	No hit found	No hit found	No hit found	No hit found	No hit found
H. chinensis F1	No hit found	No hit found	No hit found	No hit found	No hit found	No hit found	No hit found	No hit found	No hit found	No hit found	No hit found	No hit found	No hit found	No hit found	No hit found
H. chinensis F2	No hit found	No hit found	No hit found	No hit found	No hit found	No hit found	No hit found	No hit found	No hit found	No hit found	No hit found	No hit found	No hit found	No hit found	No hit found
L. nimipressuralis C1	No hit found	No hit found	No hit found	No hit found	No hit found	No hit found	No hit found	No hit found	No hit found	No hit found	No hit found	No hit found	No hit found	No hit found	No hit found
L. nimipressuralis C2	No hit found	No hit found	No hit found	No hit found	No hit found	No hit found	No hit found	No hit found	No hit found	No hit found	No hit found	No hit found	No hit found	No hit found	No hit found
L. nimipressuralis C3	No hit found	No hit found	No hit found	No hit found	No hit found	No hit found	No hit found	No hit found	No hit found	No hit found	No hit found	No hit found	No hit found	No hit found	No hit found
L. nimipressuralis C4	No hit found	No hit found	No hit found	No hit found	No hit found	No hit found	No hit found	No hit found	No hit found	No hit found	No hit found	No hit found	No hit found	No hit found	No hit found
L. nimipressuralis C5	No hit found	No hit found	No hit found	No hit found	No hit found	No hit found	No hit found	No hit found	No hit found	No hit found	No hit found	No hit found	No hit found	No hit found	No hit found
L. nimipressuralis C6	No hit found	No hit found	No hit found	No hit found	No hit found	No hit found	No hit found	No hit found	No hit found	No hit found	No hit found	No hit found	No hit found	No hit found	No hit found
L. amnigena D1	No hit found	aph(6)-Id_(100.0)/(100.0)_aph(3'')-Ib_(100.0)/(99.88)_aph(3'')-Ib_(99.88)/(100.0)_aph(3'')-Ib_(99.88)/(100.0)_aph(3'')-Ib_(99.88)/(100.0)	No hit found	No hit found	No hit found	No hit found	No hit found	No hit found	mcr-9_(100.0)/(100.0)	No hit found	No hit found	sul2_(100.0)/(100.0)	No hit found	No hit found	No hit found
L. amnigena D2	No hit found	No hit found	No hit found	No hit found	No hit found	No hit found	No hit found	No hit found	No hit found	No hit found	No hit found	No hit found	No hit found	No hit found	No hit found
L. amnigena D3	No hit found	No hit found	No hit found	No hit found	No hit found	No hit found	No hit found	No hit found	No hit found	No hit found	No hit found	No hit found	No hit found	No hit found	No hit found
L. amnigena D4	No hit found	No hit found	No hit found	No hit found	No hit found	No hit found	No hit found	No hit found	No hit found	No hit found	No hit found	No hit found	No hit found	No hit found	No hit found
L. amnigena D5	No hit found	No hit found	No hit found	No hit found	No hit found	No hit found	No hit found	No hit found	No hit found	No hit found	No hit found	No hit found	No hit found	No hit found	No hit found
L. amnigena D6	No hit found	No hit found	No hit found	No hit found	No hit found	No hit found	No hit found	No hit found	No hit found	No hit found	No hit found	No hit found	No hit found	No hit found	No hit found
R. aceris E1	blaRAHN-2_(97.86)/(99.89)	No hit found	No hit found	No hit found	No hit found	No hit found	No hit found	No hit found	No hit found	No hit found	No hit found	No hit found	No hit found	No hit found	No hit found
R. aceris E2	blaRAHN-2_(98.09)/(99.89)	No hit found	No hit found	No hit found	No hit found	No hit found	No hit found	No hit found	No hit found	No hit found	No hit found	No hit found	No hit found	No hit found	No hit found
