# Supplementary material for: Genomic epidemiology of strains currently and formerly classified as Enterobacter spp. recovered from equine necropsy samples
Source: PLoS One. 2025 Nov 13;20(11):e0333701. doi: 10.1371/journal.pone.0333701 (PMC12614608; doi:10.1371/journal.pone.0333701)
Supplement: S9 Table — (XLSX) [file pone.0333701.s009.xlsx]

## Sheet: S9 Table
S9 Table: Antimicrobial susceptibility tests (R=resistant ; S=sensitive)
Strains	Amoxicillin-clavulanate		Amoxicillin		Amikacin		Aztreonam		Chloramphenicol		Ceftazidime		Ciprofloxacin		Clarithromycin		Cefixim		Cephalexin		Ceftaroline		Ceftriaxone		Ceftolozane-Tazobactam		Ertapenem		Cefepime		Fosfomycin		Cefoxitin		Nitrofuran		Gentamycin		Imipenem		Levofloxacin		Meropenem		Nalidixic acid		Cotrimoxazole		Ticarcillin-clavulanate
E. hormachei B1	R	9 mm	R	<14 mm	S	26 mm	SFP	21 mm	S	20 mm	R	6 mm	R	6 mm	R	6 mm	R	6 mm	R	6 mm	R	6 mm	R	11 mm	R	18 mm	S	29 mm	S	27 mm	S	26 mm	R	6 mm	R	6 mm	S	25 mm	S	30 mm	S	6 mm	S	32 mm	R	6 mm	R	6 mm	R
E. hormachei B2	R	9 mm	R	<14 mm	S	23 mm	R	7 mm	R	6 mm	R	6 mm	R	6 mm	R	6 mm	R	6 mm	R	6 mm	R	11 mm	R	20 mm	R	22 mm	S	28 mm	R	21 mm	S	25 mm	R	6 mm	R	9 mm	R	6 mm	S	33 mm	R	6 mm	S	38 mm	R	6 mm	R	6 mm	R
E. hormachei B3	R	13 mm	R	<14 mm	S	26 mm	S	33 mm	S	27 mm	S	31 mm	S	39 mm	R	11 mm	R	6 mm	R	9 mm	S	26 mm	S	36 mm	S	29 mm	S	34 mm	S	40 mm	S	22 mm	R	6 mm	S	15 mm	S	27 mm	S	31 mm	S	33 mm	S	33 mm	S	24 mm	S	32 mm	S
E. hormachei B4	R	6 mm	R	<14 mm	R	13 mm	R	10 mm	R	7 mm	R	8 mm	ZIT	22 mm	R	9 mm	R	6 mm	R	10 mm	R	8 mm	R	17 mm	R	20 mm	S	32 mm	SFP	24 mm	S	23 mm	R	8 mm	S	11 mm	R	6 mm	S	28 mm	S	21 mm	S	28 mm	S	21 mm	R	6 mm	R
E. hormachei B5	R	8 mm	R	<14 mm	R	15 mm	R	11 mm	S	28 mm	R	6 mm	S	28 mm	R	10 mm	R	6 mm	R	6 mm	R	9 mm	R	19 mm	S	24 mm	S	33 mm	R	23 mm	S	29 mm	R	7 mm	S	14 mm	R	6 mm	S	29 mm	S	25 mm	S	32 mm	S	17 mm	R	6 mm	R
E. ludwigii A1	R	10 mm	R	<14 mm	S	28 mm	S	33 mm	S	22 mm	S	29 mm	S	35 mm	R	12 mm	R	8 mm	R	9 mm	S	28 mm	S	35 mm	S	30 mm	S	35 mm	S	38 mm	S	26 mm	R	6 mm	S	21 mm	S	29 mm	S	31 mm	S	36 mm	S	36 mm	S	27 mm	S	32 mm	S
E. ludwigii A2	R	9 mm	R	<14 mm	S	22 mm	S	35 mm	S	24 mm	S	28 mm	S	34 mm	R	9 mm	R	6 mm	R	8 mm	S	25 mm	S	29 mm	S	26 mm	S	34 mm	S	37 mm	S	22 mm	R	6 mm	S	12 mm	S	22 mm	S	27 mm	S	31 mm	S	33 mm	S	25 mm	S	32 mm	S
E. ludwigii A3	R	11 mm	R	<14 mm	S	26 mm	S	32 mm	S	23 mm	S	30 mm	S	40 mm	R	12 mm	R	6 mm	R	11 mm	S	27 mm	S	35 mm	S	28 mm	S	35 mm	S	37 mm	S	21 mm	R	6 mm	S	23 mm	S	26 mm	S	29 mm	S	37 mm	S	34 mm	S	27 mm	S	35 mm	S
E. ludwigii A4	R	9 mm	R	<14 mm	S	25 mm	S	32 mm	S	28 mm	S	24 mm	S	36 mm	R	15 mm	R	6 mm	R	8 mm	S	24 mm	S	28 mm	S	24 mm	S	32 mm	S	35 mm	S	24 mm	R	9 mm	S	21 mm	S	25 mm	S	28 mm	S	31 mm	S	30 mm	S	24 mm	S	29 mm	S
E. ludwigii A5	R	15 mm	R	<14 mm	S	25 mm	S	38 mm	S	23 mm	S	30 mm	S	38 mm	R	10 mm	R	6 mm	S	18 mm	S	25 mm	S	37 mm	S	27 mm	S	36 mm	S	38 mm	S	26 mm	R	8 mm	S	16 mm	S	25 mm	S	34 mm	S	34 mm	S	35 mm	S	25 mm	S	33 mm	S
E. ludwigii A6	R	8 mm	R	<14 mm	S	26 mm	S	40 mm	S	26 mm	S	29 mm	S	39 mm	R	8 mm	R	6 mm	R	6 mm	S	29 mm	S	37 mm	S	32 mm	S	34 mm	S	37 mm	S	25 mm	R	6 mm	S	17 mm	S	26 mm	S	32 mm	S	34 mm	S	37 mm	S	29 mm	S	38 mm	S
E. ludwigii A7	R	9 mm	R	<14 mm	S	27 mm	S	35 mm	S	28 mm	S	34 mm	S	40 mm	R	14 mm	R	6 mm	R	11 mm	S	30 mm	S	39 mm	S	34 mm	S	42 mm	S	42 mm	S	29 mm	R	6 mm	S	19 mm	S	27 mm	S	38 mm	S	36 mm	S	42 mm	S	30 mm	S	38 mm	S
E. ludwigii A8	R	8 mm	R	<14 mm	S	21 mm	S	27 mm	S	25 mm	S	25 mm	S	29 mm	R	13 mm	R	6 mm	R	8 mm	ZIT	23 mm	S	31 mm	S	26 mm	S	30 mm	S	33 mm	R	10 mm	R	6 mm	S	15 mm	S	21 mm	S	25 mm	S	30 mm	S	29 mm	S	24 mm	S	28 mm	S
E. ludwigii A9	R	6 mm	R	<14 mm	S	20 mm	S	32 mm	S	22 mm	S	27 mm	S	34 mm	R	13 mm	R	6 mm	R	6 mm	S	25 mm	S	33 mm	S	27 mm	S	33 mm	S	36 mm	S	22 mm	R	6 mm	S	13 mm	S	22 mm	S	26 mm	S	31 mm	S	31 mm	S	23 mm	S	31 mm	S
E. ludwigii A10	R	9 mm	R	<14 mm	S	22 mm	S	35 mm	S	23 mm	S	26 mm	S	34 mm	R	12 mm	R	6 mm	R	6 mm	S	26 mm	S	33 mm	S	27 mm	S	34 mm	S	34 mm	S	25 mm	R	6 mm	S	13 mm	S	22 mm	S	27 mm	S	32 mm	S	32 mm	S	24 mm	S	30 mm	S
E. ludwigii A11	R	8 mm	R	<14 mm	S	24 mm	S	40 mm	S	27 mm	S	31 mm	S	38 mm	R	13 mm	R	6 mm	R	9 mm	S	29 mm	S	38 mm	S	32 mm	S	36 mm	S	40 mm	S	21 mm	R	6 mm	S	20 mm	S	24 mm	S	27 mm	S	35 mm	S	35 mm	S	30 mm	S	34 mm	S
E. ludwigii A12	R	10 mm	R	<14 mm	S	23 mm	S	37 mm	S	22 mm	S	28 mm	S	36 mm	R	11 mm	R	6 mm	R	6 mm	S	25 mm	S	34 mm	S	27 mm	S	32 mm	S	37 mm	S	28 mm	R	6 mm	S	16 mm	S	23 mm	S	28 mm	S	31 mm	S	32 mm	S	26 mm	S	34 mm	S
E. ludwigii A13	S	28 mm	R	<14 mm	S	28 mm	S	41 mm	S	30 mm	S	33 mm	S	42 mm	R	21 mm	R	6 mm	S	21 mm	S	29 mm	S	34 mm	S	30 mm	S	48 mm	S	42 mm	S	41 mm	S	28 mm	S	22 mm	S	26 mm	S	42 mm	S	34 mm	S	42 mm	S	27 mm	S	33 mm	S
H. chinensis F1	R	18 mm	R	<14 mm	S	23 mm	S	32 mm	S	28 mm	S	32 mm	S	38 mm	R	34 mm	R	6 mm	R	12 mm	S	29 mm	S	37 mm	S	28 mm	S	36 mm	S	35 mm	S	28 mm	R	6 mm	S	18 mm	S	23 mm	S	31 mm	S	34 mm	S	38 mm	S	27 mm	S	31 mm	S
H. chinensis F2	R	11 mm	R	<14 mm	S	24 mm	S	31 mm	S	31 mm	S	30 mm	S	38 mm	R	18 mm	R	6 mm	R	6 mm	S	26 mm	S	33 mm	S	29 mm	S	34 mm	S	39 mm	S	29 mm	R	6 mm	S	23 mm	S	26 mm	S	29 mm	S	33 mm	S	33 mm	S	27 mm	S	31 mm	S
R. aceris E1	S	40 mm	R	<14 mm	S	29 mm	S	42 mm	S	32 mm	S	34 mm	S	35 mm	R	18 mm	R	6 mm	S	19 mm	R	15 mm	S	26 mm	S	33 mm	S	42 mm	S	38 mm	S	22 mm	S	31 mm	S	20 mm	S	28 mm	S	38 mm	S	33 mm	S	32 mm	S	29 mm	S	31 mm	S
R. aceris E2	S	36 mm	R	<14 mm	R	9 mm	S	39 mm	S	37 mm	S	36 mm	S	42 mm	R	32 mm	S	29 mm	S	20 mm	S	40 mm	S	32 mm	R	9 mm	S	42 mm	S	42 mm	S	29 mm	S	37 mm	S	29 mm	S	42 mm	S	36 mm	S	34 mm	S	42 mm	S	18 mm	S	14 mm	S
L. nimipressuralis C1	S	35 mm	R	<14 mm	S	29 mm	S	42 mm	S	29 mm	S	33 mm	S	40 mm	R	16 mm	R	6 mm	S	19 mm	S	30 mm	S	40 mm	S	32 mm	S	34 mm	S	41 mm	S	28 mm	S	28 mm	S	23 mm	S	28 mm	S	39 mm	S	37 mm	S	45 mm	S	26 mm	S	34 mm	S
L. nimipressuralis C2	S	23 mm	R	<14 mm	S	24 mm	S	38 mm	S	28 mm	S	31 mm	S	32 mm	R	17 mm	R	6 mm	S	19 mm	S	25 mm	S	33 mm	S	26 mm	S	37 mm	S	33 mm	R	9 mm	S	25 mm	S	19 mm	S	23 mm	S	30 mm	S	31 mm	S	36 mm	S	24 mm	S	30 mm	S
L. nimipressuralis C3	S	25 mm	R	<14 mm	S	28 mm	S	37 mm	S	32 mm	S	29 mm	S	31 mm	R	14 mm	R	6 mm	S	19 mm	S	29 mm	S	32 mm	S	30 mm	S	32 mm	S	36 mm	S	27 mm	S	24 mm	S	22 mm	S	25 mm	S	32 mm	S	31 mm	S	37 mm	S	25 mm	S	34 mm	S
L. nimipressuralis C4	S	22 mm	R	<14 mm	S	29 mm	S	39 mm	S	29 mm	S	30 mm	S	33 mm	R	15 mm	R	7 mm	S	15 mm	S	31 mm	S	35 mm	S	32 mm	S	39 mm	S	32 mm	S	27 mm	S	26 mm	S	24 mm	S	29 mm	S	33 mm	S	33 mm	S	40 mm	S	28 mm	S	27 mm	S
L. nimipressuralis C5	S	22 mm	R	<14 mm	S	20 mm	S	32 mm	S	27 mm	S	26 mm	S	28 mm	R	11 mm	R	6 mm	R	12 mm	S	27 mm	S	31 mm	S	28 mm	S	34 mm	S	34 mm	S	22 mm	S	21 mm	S	20 mm	S	21 mm	S	29 mm	S	27 mm	S	30 mm	S	24 mm	S	28 mm	S
L. nimipressuralis C6	S	23 mm	R	<14 mm	S	27 mm	S	34 mm	S	29 mm	S	27 mm	S	34 mm	R	11 mm	R	6 mm	S	18 mm	S	27 mm	S	32 mm	S	29 mm	S	35 mm	S	34 mm	R	19 mm	S	24 mm	S	19 mm	S	23 mm	S	33 mm	S	34 mm	S	34 mm	S	25 mm	S	29 mm	S
L. amnigena D1	S	24 mm	R	<14 mm	S	22 mm	S	35 mm	S	24 mm	S	29 mm	S	32 mm	R	11 mm	R	8 mm	S	18 mm	S	26 mm	S	32 mm	S	26 mm	S	32 mm	S	35 mm	S	35 mm	S	21 mm	S	17 mm	S	25 mm	S	29 mm	S	30 mm	S	30 mm	S	25 mm	S	25 mm	S
L. amnigena D2	S	24 mm	R	<14 mm	S	26 mm	S	38 mm	S	32 mm	S	29 mm	S	38 mm	R	12 mm	R	6 mm	S	16 mm	S	27 mm	S	36 mm	S	29 mm	S	39 mm	S	40 mm	S	42 mm	S	20 mm	S	23 mm	S	25 mm	S	36 mm	S	34 mm	S	36 mm	S	27 mm	S	36 mm	S
L. amnigena D3	S	24 mm	R	<14 mm	S	19 mm	S	40 mm	S	24 mm	S	32 mm	S	39 mm	R	11 mm	R	6 mm	S	16 mm	S	25 mm	S	35 mm	S	26 mm	S	42 mm	S	39 mm	R	12 mm	S	22 mm	S	30 mm	S	22 mm	S	35 mm	S	32 mm	S	36 mm	S	23 mm	S	30 mm	S
L. amnigena D4	S	26 mm	R	<14 mm	S	27 mm	S	37 mm	S	38 mm	S	30 mm	S	37 mm	R	22 mm	R	6 mm	S	18 mm	S	26 mm	S	35 mm	S	27 mm	S	38 mm	S	35 mm	S	48 mm	S	25 mm	S	21 mm	S	25 mm	S	29 mm	S	35 mm	S	32 mm	S	27 mm	S	38 mm	S
L. amnigena D5	S	30 mm	R	<14 mm	S	28 mm	S	42 mm	S	34 mm	S	34 mm	S	40 mm	R	9 mm	R	6 mm	S	18 mm	S	32 mm	S	42 mm	S	35 mm	S	42 mm	S	42 mm	S	42 mm	S	23 mm	S	21 mm	S	28 mm	S	42 mm	S	41 mm	S	37 mm	S	29 mm	S	39 mm	S
L. amnigena D6	S	30 mm	R	<14 mm	S	23 mm	S	40 mm	S	27 mm	S	32 mm	S	37 mm	R	11 mm	R	6 mm	S	20 mm	S	23 mm	S	42 mm	S	27 mm	S	42 mm	S	39 mm	S	24 mm	S	26 mm	S	25 mm	S	24 mm	S	35 mm	S	32 mm	S	38 mm	S	27 mm	S	32 mm	S
[truncated: 11 more columns]
