# Supplementary material for: Genomic epidemiology of strains currently and formerly classified as Enterobacter spp. recovered from equine necropsy samples
Source: PLoS One. 2025 Nov 13;20(11):e0333701. doi: 10.1371/journal.pone.0333701 (PMC12614608; doi:10.1371/journal.pone.0333701)
Supplement: S10 Table — (XLSX) [file pone.0333701.s010.xlsx]

## Sheet: S10 Table
S10 Table: Plasmids identified in the isolates, as determined by PlasmidFinder using a minimum identity threshold of 0.8 and a coverage threshold of 0.7
Strains	Plasmid	Identity	Coverage	Accession
E. hormaechei B1	IncI1-I(Alpha)	100.0	100.0	AP005147
	IncFIB(pHCM2)	98.63	100.0	AL513384
	IncFIB(K)	98.93	100.0	JN233704
E. hormaechei B2	Col440II	83.93	98.23	CP023921
	Col(pHAD28)	89.31	100.0	KU674895
	IncR	100.0	100.0	DQ449578
	IncHI2A	100.0	100.0	BX664015
	IncHI2	100.0	100.0	BX664015
E. hormaechei B3	-
E. hormaechei B4	Col(pHAD28)	93.13	100.0	KU674895
	IncHI2A	100.0	100.0	BX664015
	IncHI2	100.0	100.0	BX664015
E. hormaechei B5	IncFII(pCRY)	96.29	100.0	NC005814
	IncHI2A	100.0	100.0	BX664015
	IncHI2	100.0	100.0	BX664015
E. ludwigii A1	-
E. ludwigii A2	-
E. ludwigii A3	-
E. ludwigii A4	IncFII(pECLA)	82.33	100.0	CP001919
	IncFIA(HI1)	84.07	98.71	AF250878
E. ludwigii A5	-
E. ludwigii A6	-
E. ludwigii A7	-
E. ludwigii A8	-
E. ludwigii A9	-
E. ludwigii A10	-
E. ludwigii A11	Col440II	83.93	98.23	CP023921
	Col440I	81.98	95.61	CP023920
	IncFIB(pENTE01)	80.76	98.93	CP000654
	IncFII(pECLA)	82.82	99.73	CP001919
	IncR	94.02	100.0	DQ449578
	IncFIB(pECLA)	100.0	100.0	CP001919
E. ludwigii A12	-
H. chinensis F1	IncFIB(pHCM2)	96.69	100.0	AL513384
H. chinensis F2	-
L. amnigena D1	-
L. amnigena D2	-
L. amnigena D3	Col(pHAD28)	93.13	100.0	KU674895
L. amnigena D4	-
L. amnigena D5	-
L. amnigena D6	-
L. nimipressuralis C1	IncFII(pECLA)	81.33	99.6	CP001919
L. nimipressuralis C2	-
L. nimipressuralis C3	-
L. nimipressuralis C4	-
L. nimipressuralis C5	-
L. nimipressuralis C6	IncFII(pECLA)	82.92	91.43	CP001919
R. aceris E1	-
R. aceris E2	-
